# Supplementary material for: Phenotypic and Genotypic Characterization of Resistance and Virulence Markers in Candida spp. Isolated from Community-Acquired Infections in Bucharest, and the Impact of AgNPs on the Highly Resistant Isolates
Source: J Fungi (Basel). 2024 Aug 9;10(8):563. doi: 10.3390/jof10080563 (PMC11355189; doi:10.3390/jof10080563)
Supplement: Supplementary file 1 [file jof-10-00563-s001.zip]

Archive with 1 entries (1 files):
- jof-3133036-supplementary.pdf
